# Supplementary material for: Sex-biased patterns shaped the genetic history of Roma
Source: Sci Rep. 2020 Sep 2;10:14464. doi: 10.1038/s41598-020-71066-y (PMC7468237; doi:10.1038/s41598-020-71066-y)
Supplement: Supplementary file 2 — Supplementary file2 [file 41598_2020_71066_MOESM2_ESM.xlsx]

## Sheet: TableS1
Supplementary Table S1. Mean depth of coverage (X) for the 40 Roma samples sequenced in this study.
Sample	mtDNA	MSY
RLithuania1	2590.27	15.31
RLithuania2	2861.14	15.57
RLithuania3	2915.87	13.95
RLithuania4	2205.18	13.75
RLithuania5	2388.13	15.67
RSpain1	3510.70	2019-02-16
RSpain2	1587.87	15.27
RSpain3	2747.21	12.46
RSpain4	2205.67	12.75
RSpain5	4207.27	13.25
RSpain6	2223-05-01	12.82
RSpain7	4008-12-01	14.37
RSpain8	2495.25	2019-11-13
RSpain9	2620.70	12.59
RSpain10	4653.49	11.71
RHungary1	2981.49	16.91
RHungary2	2240-05-01	14.34
RHungary3	4057.53	15.32
RHungary4	3472.87	15.91
RHungary5	270.53	14.14
RMacedonia1	4616.40	13.42
RMacedonia2	3036.48	2019-04-16
RMacedonia3	3083.84	13.48
RMacedonia4	2725.76	14.87
RMacedonia5	4115.51	2019-03-16
RMacedonia6	2571.80	15.43
RMacedonia7	2639.33	2019-05-17
RMacedonia8	3703.73	15.28
RMacedonia9	3539.18	13.21
RMacedonia10	5472.30	2019-01-16
RHungary6	3917.15	14.96
RHungary7	4472.81	14.54
RHungary8	4289.57	15.64
RHungary9	5143.89	17.88
RHungary10	5315.65	16.71
RUkraine1	3702.69	12.64
RUkraine2	3135.19	14.33
RUkraine3	2232-10-01	13.61
RUkraine4	3876.61	12.77
RUkraine5	2947.59	13.49

## Sheet: TableS2
Supplementary Table S2. Sample details of the Roma and non-Roma reference populations.
Sample	Sex	Population	Subpopulation	Migrant Group	Reference	Haplogroup-mtDNA	Origin-mtDNA	Reference-origin mtDNA	Haplogroup-MSY	Origin-MSY	Reference-origin MSY
Uttar-Pradesh1	Male	SAsia	India		Mondal et al 2016	T1a1			R1a1a1b2a1a
Uttar-Pradesh2	Male	SAsia	India		Mondal et al 2016	D4q			J2a1
Uttar-Pradesh3	Male	SAsia	India		Mondal et al 2016	T2			H1a1a4b2
Uttar-Pradesh4	Male	SAsia	India		Mondal et al 2016	U2e3			R2a
Uttar-Pradesh5	Male	SAsia	India		Mondal et al 2016	U2b2			J2a1
Uttar-Pradesh6	Male	SAsia	India		Mondal et al 2016	T1a1			R1a1a1b2a2a
Uttar-Pradesh7	Male	SAsia	India		Mondal et al 2016	M65a+@16311			R1a1a1b2a2a
RLithuania1	Male	Roma	Lithuania	North-Western	This study	M5a1b	SAsia	Sun, C et al. 2006	H1a1a4b2	SAsia	Rai, N. et al 2012
RLithuania2	Male	Roma	Lithuania	North-Western	This study	H7a1a	Europe	Álvarez-Iglesias, V et al. 2009	H1a1a4b2	SAsia	Rai, N. et al 2012
RLithuania3	Male	Roma	Lithuania	North-Western	This study	U3b1	WEurasia	Derenko, M et al. 2013; Gó́mez-Carballa, A et al. 2013	J2a1b	WAsia	Singh, S. et al. 2016
RLithuania4	Male	Roma	Lithuania	North-Western	This study	H7a1a	Europe	Álvarez-Iglesias, V et al. 2009	J2a1b	WAsia	Singh, S. et al. 2016
RLithuania5	Male	Roma	Lithuania	North-Western	This study	U3b1	WEurasia	Derenko, M et al. 2013; Gó́mez-Carballa, A et al. 2013	H1a1a4b2	SAsia	Rai, N. et al 2012
Egyptian1	Male	NAfrica	Egypt		Serra-Vidal et al. in press	J2a2e			T1a1a
Egyptian2	Male	NAfrica	Egypt		Serra-Vidal et al. in press	H14a			E1b1a1a1c1a1
RSpain1	Male	Roma	Spain	North-Western	This study	T2b	Europe	Pala, M et al. 2012	J2a1b	WAsia	Singh, S. et al. 2016
RSpain2	Male	Roma	Spain	North-Western	This study	U3b1	WEurasia	Derenko, M et al. 2013; Gó́mez-Carballa, A et al. 2013	H1a1a4b2	SAsia	Rai, N. et al 2012
RSpain3	Male	Roma	Spain	North-Western	This study	J2b1a	Europe	Pala, M et al. 2012	J2b2a1a1	Europe	Singh, S. et al. 2016
RSpain4	Male	Roma	Spain	North-Western	This study	J2b1a	Europe	Pala, M et al. 2012	R1b1a2a1a2a	Europe	Solé-Morata, N et al. 2017
RSpain5	Male	Roma	Spain	North-Western	This study	X2i+@225	WEurasia	Reidla, M et al. 2003	J2a1b	WAsia	Singh, S. et al. 2016
Irula3	Male	SAsia	India		Mondal et al 2016	R5a2b			H1b2
Irula4	Male	SAsia	India		Mondal et al 2016	M3c1b1b			H3a2a
Irula5	Male	SAsia	India		Mondal et al 2016	M3c1b1			L1a1
Iraq1	Male	WAsia	Iraq		Serra-Vidal et al. in press	U3b1a			J1a3
Iraq2	Male	WAsia	Iraq		Serra-Vidal et al. in press	J1d1a1			L1a1
France1	Male	Europe	France		Mallik et al. 2016	H1aq			J2a1b1
Balochi1	Male	SAsia	Pakistan		Mallik et al. 2016	M3a1b			L1a2
France2	Male	Europe	France		Mallik et al. 2016	H1e1a7			R1b1a2a1a2a1a1a1a
Brahui1	Male	SAsia	Pakistan		Mallik et al. 2016	U7a3b			O2a1c1a5a
Makrani1	Male	SAsia	Pakistan		Mallik et al. 2016	L2a1a2			J2a1h2
Pathan1	Male	SAsia	Pakistan		Mallik et al. 2016	J1d3a2			R1a1
Balochi2	Male	SAsia	Pakistan		Mallik et al. 2016	M5a2a4			E1b1b1a1b2
Brahui2	Male	SAsia	Pakistan		Mallik et al. 2016	H1ca			R1a1a1b2a1b
Bedouin1	Male	WAsia	Israel		Mallik et al. 2016	R0a2c			J1a2b
Burusho1	Male	SAsia	Pakistan		Mallik et al. 2016	C4+152			H1a1d2
Hazara1	Male	SAsia	Pakistan		Mallik et al. 2016	M3a1b			C2e1a1
Kalash1	Male	SAsia	Pakistan		Mallik et al. 2016	U2e1h			H1a1d2a
Hazara2	Male	SAsia	Pakistan		Mallik et al. 2016	HV18			O2a1c1a
Druze1	Male	WAsia	Israel		Mallik et al. 2016	H33b			J1a2b
Sindhi1	Male	SAsia	Pakistan		Mallik et al. 2016	M30f			R1a1a1b2a1a
Bulgarian1	Male	Europe	Bulgary		Mallik et al. 2016	H9a			J2b2a1a
Georgia1	Male	WAsia	Georgia		Mallik et al. 2016	U4a2			J2a
Hungarian1	Male	Europe	Hungary		Mallik et al. 2016	H49a1			I1a2a1a
Spanish1	Male	Europe	Spain		Mallik et al. 2016	H1z			R1b1a2a1a2c1f2d1
Punjabi1	Male	SAsia	Pakistan		Mallik et al. 2016	M5a1b			R2a
Bulgarian2	Male	Europe	Bulgary		Mallik et al. 2016	H1			E1b1b1a1b1a
Georgia2	Male	WAsia	Georgia		Mallik et al. 2016	U4a			G2a1a1a1a1
Iran1	Male	WAsia	Iran		Mallik et al. 2016	J1b6			Q1b1a1
Jordania1	Male	WAsia	Jordan		Mallik et al. 2016	H14b			T1a1a1a1a
Jordania2	Male	WAsia	Jordan		Mallik et al. 2016	H1u2			J1a2b
Armenian1	Male	WAsia	Armenia		Mallik et al. 2016	X2i+@225			J2a1h2
Estonian1	Male	Europe	Estonia		Mallik et al. 2016	H1a			N1c1a1a1a1a4a
Greek1	Male	Europe	Grece		Mallik et al. 2016	H11a			E1b1b1a1b1a
Estonian2	Male	Europe	Estonia		Mallik et al. 2016	U4b1a1a1			N1c1a1a1
Greek2	Male	Europe	Grece		Mallik et al. 2016	H28			G2a2b2a1
Iran2	Male	WAsia	Iran		Mallik et al. 2016	H26			E1b1b1a1b2
Czech	Male	Europe	Czech		Mallik et al. 2016	T2e			J1a2b3a1
Kapu1	Male	SAsia	India		Mallik et al. 2016	M35a1			H1a1d2c1b1a
Relli1	Male	SAsia	India		Mallik et al. 2016	M52b1a			R1a1a1b2a
Kapu2	Male	SAsia	India		Mallik et al. 2016	M35b+16304			L1a1
Relli2	Male	SAsia	India		Mallik et al. 2016	U2c1			H1a1d1
Irula1	Male	SAsia	India		Mallik et al. 2016	M42'74			R2a
Irula2	Male	SAsia	India		Mallik et al. 2016	M42'74			L1a2
Mala1	Male	SAsia	India		Mallik et al. 2016	M41a1			R1a1a1b2a1b
Armenian2	Male	WAsia	Armenia		Mallik et al. 2016	T1			R1b1a2a2
Mala2	Male	SAsia	India		Mallik et al. 2016	R5a2			H3b1
Brahmin1	Male	SAsia	India		Mallik et al. 2016	J1d4			R2a
Madiga1	Male	SAsia	India		Mallik et al. 2016	HV14a			R2a
Brahmin2	Male	SAsia	India		Mallik et al. 2016	M2b1			J2a2a
Madiga2	Male	SAsia	India		Mallik et al. 2016	M49d			J2b2
Palestina1	Male	WAsia	Palestina		Mallik et al. 2016	N1b1a8			E1b1b1a1b2b
Punjabi2	Male	SAsia	Pakistan		Mallik et al. 2016	U7b			J2a1
Samaritan	Male	WAsia	Israel		Mallik et al. 2016	U7b			J2a1b
Iraq3	Male	WAsia	Iraq		Mallik et al. 2016	J1b2			J1a2b
Polish	Male	Europe	Poland		Mallik et al. 2016	H+152			R1b1a2a2c1a1a2
Jordania3	Male	WAsia	Jordan		Mallik et al. 2016	HV1c			J2a
Turkish1	Male	WAsia	Turkey		Mallik et al. 2016	X2f			R1b1a2a1a2c1g3
RSpain6	Male	Roma	Spain	North-Western	This study	U3b1	WEurasia	Derenko, M et al. 2013; Gó́mez-Carballa, A et al. 2013	J2a1b	WAsia	Singh, S. et al. 2016
RSpain7	Male	Roma	Spain	North-Western	This study	H11a2	Europe	Álvarez-Iglesias, V et al. 2009	J2a1b	WAsia	Singh, S. et al. 2016
RSpain8	Male	Roma	Spain	North-Western	This study	H11a2	Europe	Álvarez-Iglesias, V et al. 2009	H1a1a4b2	SAsia	Rai, N. et al 2012
RSpain9	Male	Roma	Spain	North-Western	This study	M1a1b2	WAsia	Pennarun, E et al. 2012	H1a1a4b2	SAsia	Rai, N. et al 2012
RSpain10	Male	Roma	Spain	North-Western	This study	H15a1b	Europe	Achilli, A et al. 2004	H1a1a4b2	SAsia	Rai, N. et al 2012
Bengali1	Male	SAsia	India		Mondal et al 2016	M5a			J2a1
Punjabi3	Male	SAsia	India		Mondal et al 2016	M30g			R
RHungary1	Male	Roma	Hungary	Romungro	This study	K1a+195	WEurasia	Richards, M et al. 2000	H1a1a4b2	SAsia	Rai, N. et al 2012
RHungary2	Male	Roma	Hungary	Romungro	This study	H1e1a	Europe	Achilli, A et al. 2004	H1a1a4b2	SAsia	Rai, N. et al 2012
RHungary3	Male	Roma	Hungary	Romungro	This study	H20	Europe	Roostalu, U et al. 2006	J2a	WAsia	Singh, S. et al. 2016
RHungary4	Male	Roma	Hungary	Romungro	This study	M5a1b	SAsia	Sun, C et al. 2006	H1a1a4b2	SAsia	Rai, N. et al 2012
RHungary5	Male	Roma	Hungary	Romungro	This study	J1c1b	Europe	Pala, M et al. 2012	G2a2b2a	WAsia	Rootsi, S. et al 2012
Rajput1	Male	SAsia	India		Mondal et al 2016	M9a1b1			J2a1a
Rajput2	Male	SAsia	India		Mondal et al 2016	U7a3a			H1a1a4b23a1a1
Rajput3	Male	SAsia	India		Mondal et al 2016	R30b1			H1a1a4b2
Rajput4	Male	SAsia	India		Mondal et al 2016	M3a1+204			R1a1a1b2a1b
Rajput5	Male	SAsia	India		Mondal et al 2016	HV			C1b1a1a1
Rajput6	Male	SAsia	India		Mondal et al 2016	M5a			R1a1a1b2a2a
Rajput7	Male	SAsia	India		Mondal et al 2016	U2e1h			J2b2
Romanian1	Male	Europe	Romania		Dobon et al	J1c+16261			J2b2a1a
Romanian2	Male	Europe	Romania		Dobon et al	H79			R1b1a2a1a2a1a1a1
Romanian3	Male	Europe	Romania		Dobon et al	U4c1			R1a1a1b1a2b
Romanian4	Male	Europe	Romania		Dobon et al	H5e1			R1a1
Romanian5	Male	Europe	Romania		Dobon et al	W			I2a2a1a2a1
Romanian6	Male	Europe	Romania		Dobon et al	H5e1a1			J2b2a
Romanian7	Male	Europe	Romania		Dobon et al	W3b			I2a1b2a1c
RRomania1	Male	Roma	Romania	Vlax	Dobon et al	H20	Europe	Roostalu, U et al. 2006	H1a1a4b2	SAsia	Rai, N. et al 2012
RRomania2	Male	Roma	Romania	Vlax	Dobon et al	H7a1a	Europe	Álvarez-Iglesias, V et al. 2009	H1a1a4b2	SAsia	Rai, N. et al 2012
RRomania3	Male	Roma	Romania	Vlax	Dobon et al	H5a2	Europe	Roostalu, U et al. 2006	H1a1a4b2	SAsia	Rai, N. et al 2012
RRomania4	Male	Roma	Romania	Vlax	Dobon et al	H11a2	Europe	Álvarez-Iglesias, V et al. 2009	I1a2a1a	Europe	Rootsi, S. et al 2004
RRomania5	Male	Roma	Romania	Vlax	Dobon et al	M35b2	SAsia	Sun, C et al. 2006	H1a1a4b2	SAsia	Rai, N. et al 2012
RRomania6	Male	Roma	Romania	Vlax	Dobon et al	M5a1b	SAsia	Sun, C et al. 2006	H1a1a4b2	SAsia	Rai, N. et al 2012
RRomania7	Male	Roma	Romania	Vlax	Dobon et al	J1c2e	Europe	Pala, M et al. 2012	H1a1a4b2	SAsia	Rai, N. et al 2012
RRomania8	Male	Roma	Romania	Vlax	Dobon et al	J1b3a	WEurasia	Pala, M et al. 2012	J2a1b	WAsia	Singh, S. et al. 2016
RRomania9	Male	Roma	Romania	Vlax	Dobon et al	M5a1b	SAsia	Sun, C et al. 2006	J2a1b	WAsia	Singh, S. et al. 2016
RRomania10	Male	Roma	Romania	Vlax	Dobon et al	H+152	Europe	Richards, M et al. 2002	H1a1a4b2	SAsia	Rai, N. et al 2012
RRomania11	Male	Roma	Romania	Vlax	Dobon et al	K2a6	Europe	Richards, M et al. 2000	J2a1b	WAsia	Singh, S. et al. 2016
RRomania12	Male	Roma	Romania	Vlax	Dobon et al	M5a1b	SAsia	Sun, C et al. 2006	H1a1a4b2	SAsia	Rai, N. et al 2012
RRomania13	Male	Roma	Romania	Vlax	Dobon et al	H5a1a	Europe	Roostalu, U et al. 2006	H1a1a4b2	SAsia	Rai, N. et al 2012
RRomania14	Male	Roma	Romania	Vlax	Dobon et al	M35b2	SAsia	Sun, C et al. 2006	J2a1b	WAsia	Singh, S. et al. 2016
RRomania15	Male	Roma	Romania	Vlax	Dobon et al	I1a1a	Europe	Olivieri, A et al. 2013	J2a1b	WAsia	Singh, S. et al. 2016
RRomania16	Male	Roma	Romania	Vlax	Dobon et al	M5a1b	SAsia	Sun, C et al. 2006	R1a1a1b1a1b1b	Europe	Underhill et al., 2010
RRomania17	Male	Roma	Romania	Vlax	Dobon et al	M5a1b	SAsia	Sun, C et al. 2006	H1a1a4b2	SAsia	Rai, N. et al 2012
RRomania18	Male	Roma	Romania	Vlax	Dobon et al	M5a1b	SAsia	Sun, C et al. 2006	H1a1a4b2	SAsia	Rai, N. et al 2012
RRomania19	Male	Roma	Romania	Vlax	Dobon et al	H	Europe	Richards, M et al. 2002	H1a1a4b2	SAsia	Rai, N. et al 2012
RRomania20	Male	Roma	Romania	Vlax	Dobon et al	W3b	Europe	Olivieri, A et al. 2013	I1a2a1a	Europe	Rootsi, S. et al 2004
RRomania21	Male	Roma	Romania	Vlax	Dobon et al	X2d1	WEurasia	Reidla, M et al. 2003	J2a1b	WAsia	Singh, S. et al. 2016
RRomania22	Male	Roma	Romania	Vlax	Dobon et al	M5a1b	SAsia	Sun, C et al. 2006	J2a1b	WAsia	Singh, S. et al. 2016
RRomania23	Male	Roma	Romania	Vlax	Dobon et al	M5a1b	SAsia	Sun, C et al. 2006	H1a1a4b2	SAsia	Rai, N. et al 2012
RRomania24	Male	Roma	Romania	Vlax	Dobon et al	M5a1b	SAsia	Sun, C et al. 2006	J2a1b	WAsia	Singh, S. et al. 2016
RRomania25	Male	Roma	Romania	Vlax	Dobon et al	M5a1b	SAsia	Sun, C et al. 2006	J2a1b	WAsia	Singh, S. et al. 2016
RRomania26	Male	Roma	Romania	Vlax	Dobon et al	H44b	Europe	Richards, M et al. 2002	J2a1b	WAsia	Singh, S. et al. 2016
RRomania27	Male	Roma	Romania	Vlax	Dobon et al	H5a2	Europe	Roostalu, U et al. 2006	J2a1b	WAsia	Singh, S. et al. 2016
RRomania28	Male	Roma	Romania	Vlax	Dobon et al	H	Europe	Richards, M et al. 2002	R1b1a2	Europe	Solé-Morata, N et al. 2017
RRomania29	Male	Roma	Romania	Vlax	Dobon et al	H	Europe	Richards, M et al. 2002	J2a1	WAsia	Singh, S. et al. 2016
RRomania30	Male	Roma	Romania	Vlax	Dobon et al	I1a1a	Europe	Olivieri, A et al. 2013	H1a1a4b2	SAsia	Rai, N. et al 2012
RRomania31	Male	Roma	Romania	Vlax	Dobon et al	M5a1b	SAsia	Sun, C et al. 2006	H1a1a4b2	SAsia	Rai, N. et al 2012
RRomania32	Male	Roma	Romania	Vlax	Dobon et al	M5a1b	SAsia	Sun, C et al. 2006	H1a1a4b2	SAsia	Rai, N. et al 2012
RRomania33	Male	Roma	Romania	Vlax	Dobon et al	H	Europe	Richards, M et al. 2002	H1a1a4b2	SAsia	Rai, N. et al 2012
RRomania34	Male	Roma	Romania	Vlax	Dobon et al	M5a1b	SAsia	Sun, C et al. 2006	H1a1a4b2	SAsia	Rai, N. et al 2012
RRomania35	Male	Roma	Romania	Vlax	Dobon et al	H	Europe	Richards, M et al. 2002	H1a1a4b2	SAsia	Rai, N. et al 2012
RRomania36	Male	Roma	Romania	Vlax	Dobon et al	H5b4	Europe	Mielnik-Sikorska, M et al. 2013	H1a1a4b2	SAsia	Rai, N. et al 2012
RMacedonia1	Male	Roma	Macedonia	Balkan	This study	X2e1	WAsia	Reidla, M et al. 2003	R1a1a1b2a	SAsia	Rai, N. et al 2012
RMacedonia2	Male	Roma	Macedonia	Balkan	This study	H1	Europe	Achilli, A et al. 2004	J2b2a1a	Europe	Singh, S. et al. 2016
RMacedonia3	Male	Roma	Macedonia	Balkan	This study	U4a1	WEurasia	Malyarchuk, B et al. 2008	I2a1b2a1a	Europe	Dogan, S. et al. 2016
RMacedonia4	Male	Roma	Macedonia	Balkan	This study	K2a6	Europe	Richards, M et al. 2000	H1a1a4b2	SAsia	Rai, N. et al 2012
RMacedonia5	Male	Roma	Macedonia	Balkan	This study	M5a1b	SAsia	Sun, C et al. 2006	H1a1a4b2	SAsia	Rai, N. et al 2012
RMacedonia6	Male	Roma	Macedonia	Balkan	This study	X2e1	WAsia	Reidla, M et al. 2003	H1a1a4b2	SAsia	Rai, N. et al 2012
RMacedonia7	Male	Roma	Macedonia	Balkan	This study	H20	Europe	Roostalu, U et al. 2006	E1b1b1a1b1a	Europe	Kačar, T. et al. 2019
RMacedonia8	Male	Roma	Macedonia	Balkan	This study	K1a13a	Europe	Richards, M et al. 2000	H1a1a4b2	SAsia	Rai, N. et al 2012
RMacedonia9	Male	Roma	Macedonia	Balkan	This study	H101	Europe	Richards, M et al. 2002	H1a1a4b2	SAsia	Rai, N. et al 2012
RMacedonia10	Male	Roma	Macedonia	Balkan	This study	J1c1b	Europe	Pala, M et al. 2012	I1a2a1a	Europe	Rootsi, S. et al 2004
France3	Male	Europe	France		Mallik et al. 2016	U5b1c1a			R1b1a2a1a1d2
RHungary6	Male	Roma	Hungary	Vlax	This study	U5b1a	Europe	Malyarchuk, B et al. 2010	I1a2a1a	Europe	Rootsi, S. et al 2004
RHungary7	Male	Roma	Hungary	Vlax	This study	I1a1a	Europe	Olivieri, A et al. 2013	J2a	WAsia	Singh, S. et al. 2016
RHungary8	Male	Roma	Hungary	Vlax	This study	M5a1b	SAsia	Sun, C et al. 2006	E1b1b1a1b1a	Europe	Kačar, T. et al. 2019
RHungary9	Male	Roma	Hungary	Vlax	This study	U5b2a2b	Europe	Malyarchuk, B et al. 2010	R1b1a2a2c1a1a1	WAsia	Myres, M. et al. 2011
RHungary10	Male	Roma	Hungary	Vlax	This study	H20	Europe	Roostalu, U et al. 2006	E1b1b1a1b1a	Europe	Kačar, T. et al. 2019
Vellalar1	Male	SAsia	India		Mondal et al 2016	R7			J2b2
Vellalar2	Male	SAsia	India		Mondal et al 2016	M3c1b			J2b2
Vellalar3	Male	SAsia	India		Mondal et al 2016	R8a2			L1a1
Vellalar4	Male	SAsia	India		Mondal et al 2016	M36			J2b2
Vellalar5	Male	SAsia	India		Mondal et al 2016	M4a			H1a1a4b2
Vellalar6	Male	SAsia	India		Mondal et al 2016	M36			L1a1
Vellalar7	Male	SAsia	India		Mondal et al 2016	R8a2			L1a1
Vellalar8	Male	SAsia	India		Mondal et al 2016	R8a2			L1a1
RUkraine1	Male	Roma	Ukraine	Romungro	This study	H11b1	Europe	Álvarez-Iglesias, V et al. 2009	I1a2a1a	Europe	Rootsi, S. et al 2004
RUkraine2	Male	Roma	Ukraine	Romungro	This study	J1b3a	WEurasia	Pala, M et al. 2012	H1a1a4b2	SAsia	Rai, N. et al 2012
RUkraine3	Male	Roma	Ukraine	Romungro	This study	J1b3a	WEurasia	Pala, M et al. 2012	J2a1b	WAsia	Singh, S. et al. 2016
RUkraine4	Male	Roma	Ukraine	Romungro	This study	I1a1a	Europe	Olivieri, A et al. 2013	E1b1b1a1b1a	Europe	Kačar, T. et al. 2019
RUkraine5	Male	Roma	Ukraine	Romungro	This study	J1b3a	WEurasia	Pala, M et al. 2012	E1b1b1a1b1a	Europe	Kačar, T. et al. 2019
Uttar-Pradesh8	Female	SAsia	India		Mondal et al 2016	A+152+16362+200
Uttar-Pradesh9	Female	SAsia	India		Mondal et al 2016	F1d1
Uttar-Pradesh10	Female	SAsia	India		Mondal et al 2016	M35b2
Irula6	Female	SAsia	India		Mondal et al 2016	U2c1
Irula7	Female	SAsia	India		Mondal et al 2016	R6a
Irula8	Female	SAsia	India		Mondal et al 2016	U2c1
Irula9	Female	SAsia	India		Mondal et al 2016	C4a2c1
Irula10	Female	SAsia	India		Mondal et al 2016	R30a1c
Irula11	Female	SAsia	India		Mondal et al 2016	U2c1
Irula12	Female	SAsia	India		Mondal et al 2016	M6a1b
France4	Female	Europe	French		Mallik et al. 2016	H1c
BasqueFr1	Female	Europe	Basque		Mallik et al. 2016	H2a5a1a
Makrani2	Female	SAsia	Pakistan		Mallik et al. 2016	M4a
Pathan2	Female	SAsia	Pakistan		Mallik et al. 2016	U7a
Bedouin2	Female	Wasia	BedouinB		Mallik et al. 2016	T2c1c1
Burusho2	Female	SAsia	Burusho		Mallik et al. 2016	U7a2
Kalash2	Female	SAsia	Pakistan		Mallik et al. 2016	R0a
Palestina2	Female	Wasia	Palestinian		Mallik et al. 2016	U6a3d1a
Palestina3	Female	Wasia	Palestinian		Mallik et al. 2016	H
Sindhi2	Female	SAsia	Pakistan		Mallik et al. 2016	R5a2
Hungarian2	Female	Europe	Hungarian		Mallik et al. 2016	J1c7a
Spanish2	Female	Europe	Spanish		Mallik et al. 2016	H1t
Punjabi4	Female	SAsia	India		Mallik et al. 2016	R
Druze2	Female	Wasia	Druze		Mallik et al. 2016	K1a6
Punjabi5	Female	SAsia	India		Mallik et al. 2016	U7a3a
Iraqi_Jew	Female	Wasia	Iraqi_Jew		Mallik et al. 2016	U2e3
Turkish2	Female	Wasia	Turkish		Mallik et al. 2016	K1a4c1
Albanian1	Female	Europe	Albanian		Mallik et al. 2016	H9a
Rajput8	Female	SAsia	India		Mondal et al 2016	C4a2c2
Rajput9	Female	SAsia	India		Mondal et al 2016	U2c1a
Rajput10	Female	SAsia	India		Mondal et al 2016	F1g
Romanian8	Female	Europe	Romanian		Dobon et al	U5a1a1
Romanian9	Female	Europe	Romanian		Dobon et al	H101
Romanian10	Female	Europe	Romanian		Dobon et al	L0a1a1
Vellalar9	Female	SAsia	India		Mondal et al 2016	R7

## Sheet: TableS3
Supplementary Table S3. Molecular diversity indexes: mean number of pairwise differences, nucleotide diversity, number of segregating sites and theta(s) of Roma and reference panel populations.
mtDNA	MPD	π (average/loci)	S	θs
Roma	37.1 +/- 16.3	0.0022 +/- 0.0011	401	66.5 +/- 17.1
Europe	36.6 +/- 16.41	0.0022 +/- 0.0011	307	72.7 +/- 22.91
West Asia	44.5 +/- 19.98	0.0027 +/- 0.0013	313	74.9 +/- 24.21
South Asia	49.6 +/- 21.7	0.0029 +/- 0.0015	647	126.9 +/- 32.63
MSY	MPD	π (average/loci)	S	θs
Roma	537.9 +/- 232.2	0,000062 +/- 0.000027	3691	753.1 +/- 190.3
Europe	667.8 +/- 297.7	0,000077 +/- 0,000034	3776	1064.3 +/- 357.2
West Asia	731.2 +/- 326.7	0.000085 +/- 0.00038	4072	1165 +/- 395.8
South Asia	598.4 +/- 259.6	0,000069 +/- 000030	6474	1432 +/- 389.4

## Sheet: TableS4
Supplementary Table S4. 𝛘2 tests with the proportion of mtDNA and MSY lineage origins (EUR: European; WA: West Asian; SA: South Asian; UN: unassigned).
	mtDNA	MSY
EUR	42	16
WA	3	23
SA	19	37
UN	12	0
𝛘2 (3 df): 44.8 (p-value = 10E-9)
	mtDNA	MSY
EUR+UNK	54	16
WA	3	23
SA	19	37
𝛘2 (2 df): 41.799 (p-value = 8.385E-10)
	mtDNA	MSY
EUR	42	16
WA+UNK	15	23
SA	19	37
𝛘2 (2 df): 19.125 (p-value = 7.031E-5)
	mtDNA	MSY
WE	57	37
SA	19	39
𝛘2 (1 df): 9.161 (pvalue 2.47E-3)

## Sheet: TableS5
Supplementary Table S5. 𝛘2 tests with the proportion of mtDNA and MSY lineage origin within the same individual (EUR: European; WA: West Asian; SA: South Asian; UN: unassigned).
		MSY
		EUR	WA	SA
mtDNA	EUR	12	12	18
	WA	0	0	3
	SA	2	5	12
	UN	2	6	4
	𝛘2 (6 df): 8.7731 (p-value = 0.186)
		MSY
		WE	SA
mtDNA	WE	32	25
	SA	7	12
	𝛘2 (1 df): 2.124 (p-value = 0.145)

## Sheet: TableS6
Supplementary Table S6. Roma haplogroup dates: TMCRA in years ago inferred through Bayesian and Rho-based methods for a) mtDNA (lineages with at least 3 samples with different coding sequences) and b) MSY. 95% confidence intervals (Bayesian approach) and standard deviations (Rho-based approach) are shown in brackets.
a)	M5a1b1a1	J1b3a	I1a1a	U3b1
Bayesian approach	3252 (888 - 6078)	1403 (61 - 3516)	2407 (131 - 5981)	1588 (86 - 3941)
Rho based approach	1087 (228 - 1946)	1766 (517-3015)	2650 (1121-3771)	2649 (1400-3898)
b)	H1a1a4b2	J2a1b	I1a2a1a
Bayesian approach	2356 (2154-3137)	1819 (1579-2461)	1607 (1223-2383)
Rho based approach	1402 (1204-1600)	847 (654-1040)	720 (569-871)

## Sheet: TableS7
Supplementary Table S7. AMOVA results showing the percentage of explained variance and p-values in brackets.
	Among populations
	mtDNA	MSY
By migration route (a)	3.42% (0.043)	-0.70% (0.511)
By country of residence (b)	4.79% (0.019)	4.18% (0.102)
By migration + by country (c)	4.36% (0.026)	7.88% (0.035)
(a) Balkan, Vlax, Romungro, North-West
(b) Hungary, Macedonia, Ukraine, Lithuania, Spain, Romania
(c) Hungary-Vlax, Hungary-Balkan, Macedonia-Balkan, Ukraine-Romungro, Lithuania-NorthWest, Spain-NorthWest, Romania-Vlax

## Sheet: TablesS8
Supplementary Table S8. Molecular diversity indexes: mean number of pairwise differences, nucleotide diversity, number of segregating sites and theta(s) of Roma groups.
mtDNA	MPD	π (average/loci)	S	θs
Hungary-Romungro	34.6 +/- 18.3	0.0021 +/- 0.0013	80	36.5 +/- 18.5
Hungary-Vlax	42.4 +/- 22.3	0.0026 +/- 0.0016	96	40.8 +/- 20.6
Lithuania-NorthWest	38.4 +/- 20.2	0.0023 +/- 0.0014	76	30.2 +/- 15.4
Spain-NorthWest	39.7 +/- 18.9	0.0024 +/- 0.0013	140	46.3 +/- 19
Macedonia-Balkan	33.5 +/- 16	0.0020 +/- 0.0011	119	33.5 +/- 18.1
Romomani-Vlax	33.1 +/- 15.3	0.0020 +/- 0.001	128	35.4 +/- 13.1
Ukraine-Romungro	34.6 +/- 18.8	0.0021 +/- 0.0013	76	30.2 +/- 15.4
MSY	MPD	π (average/loci)	S	θs
Hungary-Romungro	527 +/- 273.3	0.04 +/- 0.025	1135	544.8 +/- 271.1
Hungary-Vlax	866.2 +/- 449	0.07 +/- 0.04	1791	859.7 +/- 427.6
Lithuania-NorthWest	440 +/- 228.3	0.03 +/- 0.02	739	354.7 +/- 176.6
Spain-NorthWest	504 +/- 235.7	0.04 +/- 0.02	1303	460.6 +/- 185.4
Macedonia-Balkan	643.4+/- 300.8	0.05 +/- 0.03	2421	855.8 +/- 344.1
Romomani-Vlax	298.72 +/- 151.8	0.03 +/- 0.01	1017	312.7 +/- 113
Ukraine-Romungro	868.8 +/- 450.4	0.07 +/- 0.04	1796	862.1 +/- 428.8

## Sheet: TableS9
Supplementary Table S9. New MSY phylogenetic variants private to Roma population. Genomic positions in GRCh38 and alleles are shown
H1a1a4b2d			J2a-M92			I1a-Z62
Name	Position	Allele change	Name	Position	Allele change	Name	Position	Allele change
CGF001	3048200	T>G	NFP001	7415850	A>G	CGF019	6828853	A>T
CGF002	7296148	C>T	NFP002	7446511	T>C	CGF020	6934303	G>T
CGF003	11921268	T>C	NFP003	15411466	C>T	CGF021	12043981	G>C
CGF004	12281628	C>G	NFP004	16118455	T>C	CGF022	12139859	C>G
CGF005	13031151	A>T	NFP005	26385511	G>C	CGF023	12361375	G>A
CGF006	13190417	T>C				CGF024	12638118	G>T
CGF007	13968752	T>C				CGF025	13290010	A>G
CGF008	13971260	T>A				CGF026	13648297	A>C
CGF009	14511363	G>A				CGF027	13849928	T>C
CGF010	15514020	C>G				CGF028	15238736	C>T
CGF011	16952884	A>G				CGF029	15641652	C>T
CGF012	17111860	T>C				CGF030	16526983	G>T
CGF013	19186834	T>A				CGF031	18875979	G>A
CGF014	19270589	G>A				CGF032	19806768	G>T
CGF015	19336883	C>T				CGF033	19933120	A>G
CGF016	20638069	A>G				CGF034	20534155	G>C
CGF017	20876918	T>C				CGF035	20787388	G>A
CGF018	26386259	G>A
